# Supplementary material for: Fyn-T Kinase Regulates DHA-Induced Pyroptosis in Immortalized Normal Human Astrocytes
Source: Cells. 2025 Sep 30;14(19):1530. doi: 10.3390/cells14191530 (PMC12523382; doi:10.3390/cells14191530)
Supplement: Supplementary file 1 [file cells-14-01530-s001.zip]

Archive with 1 entries (1 files):
- cells-3905942-supplementary.pdf
